# Supplementary material for: Considerations on the use of nucleic acid-based amplification for malaria parasite detection
Source: Malar J. 2011 Oct 28;10:323. doi: 10.1186/1475-2875-10-323 (PMC3219859; doi:10.1186/1475-2875-10-323)
Supplement: Additional file 1 — Tabulated results of the PCR assays conducted in all sites and for all samples. The outcomes of all the PCR assays performed on templates prepared using different protocols and conducted in various laboratories, as well as that of the microscopic examination of the samples. Concordance and discordance between templates from different data sets are also presented, as are the resulting overall prevalence data for the different Plasmodium species. [file 1475-2875-10-323-S1.XLS]

## Sheet: Microscopy Positive Samples
Code	No		Compare	Compare	Comapre		Nes-MNHN-B	Nes-SMRU-B	Nes-SMRU-F		Compare	Compare		Mul-MSHR-F		Compare	Comapre		Microscopy	PF	PV	PM	PO
			Na & Nb	Nb & Nc	Na & Nc		Na Set	Nb Set	Nc Set		Na & Ma	Nc and Ma		Ma Set		Na & Mic	Ma & Mic		Mic Set	/ µl	/ µl	/ µl	/ µl
MKT	1		Agree	Agree	Agree		P.fal	P.fal	P.fal		Agree	Agree		P.fal		Agree	Agree		P.fal	76365
MKT	3		Agree	Agree	Agree		P.fal	P.fal	P.fal		Agree	Agree		P.fal		Agree	Agree		P.fal	9546
MKT	9		Agree	Agree	Agree		P.fal	P.fal	P.fal		Agree	Agree		P.fal		Agree	Agree		P.fal	14318
MKT	12		Low PF	Agree	Low PF		P.fal + P.viv	P.viv	P.viv		Low PF	Agree		P.viv		Low PF	Agree		P.viv		5212
MKT	13		Agree	Agree	Agree		P.fal	P.fal	P.fal		Agree	Agree		P.fal		Agree	Agree		P.fal	4544
MKT	14		Low PF	Agree	Low PF		P.fal + P.viv	P.viv	P.viv		Low PF	Agree		P.viv		Low PF	Agree		P.viv		1568
MKT	15		Agree	Agree	Agree		P.fal	P.fal	P.fal		Agree	Agree		P.fal		Agree	Agree		P.fal	291141
MKT	16		Low PF	Agree	Low PF		P.fal + P.viv	P.viv	P.viv		Agree	*Low PF*		P.fal + P.viv		Low PF	Low PF		P.viv		64
MKT	17		Agree	Agree	Agree		P.fal	P.fal	P.fal		Agree	Agree		P.fal		Agree	Agree		P.fal	2976
MKT	18		Agree	Agree	Agree		P.fal	P.fal	P.fal		Agree	Agree		P.fal		Agree	Agree		P.fal	9546
MKT	19		Agree	Agree	Agree		P.fal	P.fal	P.fal		Agree	Agree		P.fal		Agree	Agree		P.fal	76365
MKT	20		Low PF	Agree	Low PF		P.fal + P.viv	P.viv	P.viv		Low PF	Agree		P.viv		Low PF	Agree		P.viv		28637
MKT	21		Agree	Agree	Agree		P.fal + P.viv	P.fal + P.viv	P.fal + P.viv		Agree	Agree		P.fal + P.viv		Low PV	Low PF		P.fal	38182
MKT	22		Agree	Agree	Agree		P.fal	P.fal	P.fal		Agree	Agree		P.fal		Agree	Agree		P.fal	14318
MKT	24		Agree	Agree	Agree		P.viv	P.viv	P.viv		Agree	Agree		P.viv		Agree	Agree		P.viv		48
MKT	27		Low PV	*Low PV*	Agree		P.fal + P.viv	P.fal	P.fal + P.viv		Low PV	Low PV		P.fal		Low PV	Agree		P.fal	6400
MKT	31		Agree	Agree	Agree		P.fal	P.fal	P.fal		Agree	Agree		P.fal		Agree	Agree		P.fal	3200
MKT	32		Agree	Agree	Agree		P.viv	P.viv	P.viv		Agree	Agree		P.viv		Agree	Agree		P.viv		19091
MKT	34		Agree	Agree	Agree		P.fal	P.fal	P.fal		Agree	Agree		P.fal		Agree	Agree		P.fal	85910
MKT	38		Agree	Agree	Agree		P.viv	P.viv	P.viv		Agree	Agree		P.viv		Agree	Agree		P.viv		896
MKT	43		Agree	Agree	Agree		P.fal + P.viv	P.fal + P.viv	P.fal + P.viv		Low PV	Low PV		P.fal		Agree	*Low PV*		P.fal + P.viv	95456	288
MKT	46		Agree	Agree	Agree		P.fal	P.fal	P.fal		Agree	Agree		P.fal		Agree	Agree		P.fal	38182
MKT	47		Agree	Agree	Agree		P.fal	P.fal	P.fal		Agree	Agree		P.fal		Agree	Agree		P.fal	2272
MKT	48		Agree	Agree	Agree		P.fal	P.fal	P.fal		Agree	Agree		P.fal		Agree	Agree		P.fal	9546
MKT	51		Agree	Agree	Agree		P.viv	P.viv	P.viv		Agree	Agree		P.viv		Agree	Agree		P.viv		2944
MKT	53		Agree	*Low PV*	*Low PV*		P.fal	P.fal	P.fal + P.viv		Agree	Low PV		P.fal		Agree	Agree		P.fal	81138
MKT	54		Low PF+PV	Agree	Low PF+PV		P.fal	P.viv	P.viv		Agree	Low PF+PV		P.fal		*Low PV*	Low PF+PV		P.viv		16
MKT	55		Agree	Agree	Agree		P.viv	P.viv	P.viv		Agree	Agree		P.viv		Agree	Agree		P.viv		42955
MKT	57		Agree	Agree	Agree		P.fal	P.fal	P.fal		Agree	Agree		P.fal		Agree	Agree		P.fal	33410
MKT	58		Agree	Agree	Agree		P.viv	P.viv	P.viv		Agree	Agree		P.viv		Agree	Agree		P.viv		3584
MKT	59		Agree	Agree	Agree		P.viv	P.viv	P.viv		Agree	Agree		P.viv		Agree	Agree		P.viv		1120
MKT	61		Agree	Agree	Agree		P.fal + P.viv	P.fal + P.viv	P.fal + P.viv		Agree	Agree		P.fal + P.viv		Agree	Agree		P.fal + P.viv	1056	288
MKT	62		*Low PF*	Agree	*Low PF*		P.viv	P.fal + P.viv	P.fal + P.viv		Agree	Low PF		P.viv		*Low PF*	*Low PF*		P.fal + P.viv	160	57274
MKT	66		Agree	Agree	Agree		P.viv	P.viv	P.viv		Agree	Agree		P.viv		Agree	Agree		P.viv		28637
MKT	69		Agree	Agree	Agree		P.viv	P.viv	P.viv		Agree	Agree		P.viv		Agree	Agree		P.viv		28637
MKT	71		Agree	Agree	Agree		P.fal	P.fal	P.fal		Agree	Agree		P.fal		Agree	Agree		P.fal	85910
MKT	72		Agree	Agree	Agree		P.fal + P.viv	P.fal + P.viv	P.fal + P.viv		Agree	Agree		P.fal + P.viv		Agree	Agree		P.fal + P.viv	105002	1312
MKT	73		Agree	Agree	Agree		P.fal	P.fal	P.fal		Agree	Agree		P.fal		Agree	Agree		P.fal	219549
MKT	74		Agree	Agree	Agree		P.fal	P.fal	P.fal		Agree	Agree		P.fal		Agree	Agree		P.fal	7392
MKT	75		Agree	Agree	Agree		P.viv	P.viv	P.viv		Agree	Agree		P.viv		Agree	Agree		P.viv		9546
MKT	76		Agree	Agree	Agree		P.viv	P.viv	P.viv		Agree	Agree		P.viv		Agree	Agree		P.viv		23864
MKT	78		Agree	Agree	Agree		P.viv	P.viv	P.viv		Agree	Agree		P.viv		Agree	Agree		P.viv		3232
MKT	80		Agree	Agree	Agree		P.fal	P.fal	P.fal		Agree	Agree		P.fal		Agree	Agree		P.fal	1152
MKT	81		Agree	Agree	Agree		P.fal	P.fal	P.fal		Agree	Agree		P.fal		Agree	Agree		P.fal	9546
MKT	82		Agree	Agree	Agree		P.viv	P.viv	P.viv		Agree	Agree		P.viv		Agree	Agree		P.viv		4096
MKT	83		Agree	*Low PV*	*Low PV*		P.fal	P.fal	P.fal + P.viv		Agree	Low PV		P.fal		Agree	Agree		P.fal	2304
MKT	84		Agree	Agree	Agree		P.fal	P.fal	P.fal		Agree	Agree		P.fal		Agree	Agree		P.fal	14318
MKT	85		Agree	Agree	Agree		P.viv	P.viv	P.viv		Agree	Agree		P.viv		Agree	Agree		P.viv		6176
MKT	87		Low PF	Low PV	Low PF+PV		P.fal + P.viv	P.viv	-		Low PF	*Low PV*		P.viv		Low PF	Agree		P.viv		16
MKT	89		Agree	Agree	Agree		P.viv	P.viv	P.viv		Agree	Agree		P.viv		Agree	Agree		P.viv		32
MKT	90		Agree	Agree	Agree		P.fal	P.fal	P.fal		Agree	Agree		P.fal		Agree	Agree		P.fal	448
MKT	91		Agree	Agree	Agree		P.fal	P.fal	P.fal		Agree	Agree		P.fal		*Low PO*	*Low PO*		P.fal + P.ova	6240			32
MKT	93		Low PF	Agree	Low PF		P.fal + P.viv	P.viv	P.viv		Low PF	Agree		P.viv		Low PF	Agree		P.viv		224
MKT	96		Low PF	Agree	Low PF		P.fal + P.viv	P.viv	P.viv		Low PF	Agree		P.viv		Low PF	Agree		P.viv		3264
MKT	97		Low PF	Agree	Low PF		P.fal + P.viv	P.viv	P.viv		Low PF	Agree		P.viv		Low PF	Agree		P.viv		1504
MKT	99		Agree	Agree	Agree		P.fal + P.viv	P.fal + P.viv	P.fal + P.viv		Low PV	Low PV		P.fal		Agree	*Low PV*		P.fal + P.viv	9546	48
MKT	102		Agree	Discordant	Discordant		P.fal	P.fal	-		Agree	Discordant		P.fal		Agree	Agree		P.fal	28637
MKT	104		Agree	Agree	Agree		P.fal	P.fal	P.fal		Agree	Agree		P.fal		Agree	Agree		P.fal	5696
MKT	105		Low PF	Agree	Low PF		P.fal + P.viv	P.viv	P.viv		Low PF	Agree		P.viv		Low PF	Agree		P.viv		9546
MKT	106		Low PF+PV	*Low PV*	Low PF		P.fal + P.viv	-	P.viv		Low PF	Agree		P.viv		Low PF	Agree		P.viv		112
MKT	108		Agree	Agree	Agree		P.fal	P.fal	P.fal		Agree	Agree		P.fal		Agree	Agree		P.fal	9546
MKT	111		Low PF	Agree	Low PF		P.fal + P.viv	P.viv	P.viv		Low PF	Agree		P.viv		Low PF	Agree		P.viv		384
MKT	114		*Low PV*	Low PV	Agree		P.fal	P.fal + P.viv	P.fal		Agree	Agree		P.fal		Agree	Agree		P.fal	2176
MKT	117		Agree	Agree	Agree		P.fal + P.viv	P.fal + P.viv	P.fal + P.viv		Low PV	Low PV		P.fal		Low PV	Agree		P.fal	47728
MKT	120		Agree	Agree	Agree		P.viv	P.viv	P.viv		Agree	Agree		P.viv		Agree	Agree		P.viv		9546
MKT	122		Agree	Agree	Agree		P.viv	P.viv	P.viv		Agree	Agree		P.viv		Agree	Agree		P.viv		608
MKT	124		Low PV	*Low PV*	Agree		P.fal + P.viv	P.fal	P.fal + P.viv		Low PV	Low PV		P.fal		Agree	*Low PV*		P.fal + P.viv	105002	176
MKT	125		Agree	Agree	Agree		P.fal	P.fal	P.fal		Agree	Agree		P.fal		Agree	Agree		P.fal	1920
MKT	1123		Agree	Agree	Agree		P.fal	P.fal	P.fal		Agree	Agree		P.fal		Agree	Agree		P.fal	19091
MKT	1124		Low PF	Agree	Low PF		P.fal + P.ova	P.ova	P.ova		Low PO+PF	Low PF+PO		P.fal		Low PF	Low PF+PO		P.ova				496
MKT	1126		Low PF	Agree	Low PF		P.fal + P.viv	P.viv	P.viv		Low PF	Agree		P.viv		Low PF	Agree		P.viv		960
MKT	1130		Low PV	Agree	Low PV		P.viv	-	-		Low PV	Agree		-		Agree	*Low PV*		P.viv		16
MKT	1131		Agree	Agree	Agree		P.viv	P.viv	P.viv		Agree	Agree		P.viv		Agree	Agree		P.viv		4128
MKT	1134		Agree	Agree	Agree		P.viv	P.viv	P.viv		Agree	Agree		P.viv		Agree	Agree		P.viv		28636
MKT	1137		Agree	Agree	Agree		P.fal + P.viv	P.fal + P.viv	P.fal + P.viv		Agree	Agree		P.fal + P.viv		Agree	Agree		P.fal + P.viv	38182	32
MKT	1138		Agree	Agree	Agree		P.fal	P.fal	P.fal		*Low PV*	*Low PV*		P.fal + P.viv		Agree	Low PV		P.fal	66819
MKT	1139		Agree	Agree	Agree		P.viv	P.viv	P.viv		Agree	Agree		P.viv		Agree	Agree		P.viv		9545
MKT	1141		Agree	Agree	Agree		P.viv	P.viv	P.viv		Agree	Agree		P.viv		Agree	Agree		P.viv		144
MKT	1143		Agree	Agree	Agree		P.viv	P.viv	P.viv		Low PV	Low PV		-		Agree	*Low PV*		P.viv		448
MKT	1145		Agree	Agree	Agree		P.fal	P.fal	P.fal		*Low PV*	*Low PV*		P.fal + P.viv		Agree	Low PV		P.fal	252958
MKT	1147		Low PF	Agree	Low PF		P.fal + P.viv	P.viv	P.viv		Low PF	Agree		P.viv		Low PF	Agree		P.viv		5920
MKT	1149		Agree	Low PV	Low PV		P.viv	P.viv	-		Low PV	Agree		-		Agree	*Low PV*		P.viv		16
MKT	1151		Low PM	*Low PM*	Agree		P.mal	-	P.mal		Agree	Agree		P.mal		Agree	Agree		P.mal			160
MKT	1153		Agree	Agree	Agree		P.fal	P.fal	P.fal		Agree	Agree		P.fal		Agree	Agree		P.fal	3776
MKT	1154		Agree	Agree	Agree		P.fal	P.fal	P.fal		Agree	Agree		P.fal		Agree	Agree		P.fal	23863
MKT	1158		Agree	Agree	Agree		P.fal	P.fal	P.fal		Agree	Agree		P.fal		Agree	Agree		P.fal	23863
MKT	1161		Low PV	*Low PV*	Agree		P.fal + P.viv	P.fal	P.fal + P.viv		Low PV	Low PV		P.fal		Low PF	Low PF+PV		P.viv		48
MKT	1163		Agree	Low PV	Low PV		P.viv	P.viv	-		Low PV	Agree		-		Agree	*Low PV*		P.viv		16
MKT	1168		Low PF	*Low PF*	Agree		P.fal	-	P.fal		Low PF	Low PF		-		Agree	*Low PF*		P.fal	32
MKT	1169		Discordant	Discordant	Agree		P.fal + P.viv	P.viv	P.fal + P.viv		Low PV	Low PV		P.fal		Agree	*Low PV*		P.fal + P.viv	52501	608
MKT	1172		Agree	Agree	Agree		P.fal	P.fal	P.fal		Agree	Agree		P.fal		Agree	Agree		P.fal	28637
MKT	1174		Low PV	Agree	Low PV		P.fal + P.viv	P.fal	P.fal		Low PV	Agree		P.fal		Low PV	Agree		P.fal	2240
MKT	1175		Agree	Agree	Agree		P.fal	P.fal	P.fal		Agree	Agree		P.fal		Agree	Agree		P.fal	71592
MKT	1177		Agree	Agree	Agree		P.fal	P.fal	P.fal		Agree	Agree		P.fal		Agree	Agree		P.fal	42955
MKT	1178		Agree	Agree	Agree		P.fal + P.viv	P.fal + P.viv	P.fal + P.viv		Low PV+PF	Low PF+PV		-		Agree	*Low PF+PV*		P.fal + P.viv	512	16
MKT	1179		Agree	Agree	Agree		P.viv	P.viv	P.viv		Agree	Agree		P.viv		Agree	Agree		P.viv		9546
MKT	1180		Agree	Agree	Agree		P.viv	P.viv	P.viv		Agree	Agree		P.viv		Agree	Agree		P.viv		288
MKT	1182		Agree	Agree	Agree		P.fal	P.fal	P.fal		Low PF	Low PF		-		Agree	*Low PF*		P.fal	64
MKT	1183		Agree	Agree	Agree		P.fal + P.viv	P.fal + P.viv	P.fal + P.viv		Low PV	Discordant		P.viv		Agree	Discordant		P.fal + P.viv	14318	160
MKT	1184		Agree	Agree	Agree		P.viv	P.viv	P.viv		*Low PF*	*Low PF*		P.fal + P.viv		Agree	Low PF		P.viv		128
MKT	1185		Agree	Agree	Agree		P.viv	P.viv	P.viv		Agree	Agree		P.viv		Agree	Agree		P.viv		3968
MKT	1187		Agree	Low PV	Low PV		P.fal + P.viv	P.fal + P.viv	P.fal		Low PV+PF	Low PF		-		Agree	*Low PF+PV*		P.fal + P.viv	112	16
MKT	1190		Agree	Agree	Agree		P.viv	P.viv	P.viv		Agree	Agree		P.viv		Agree	Agree		P.viv		4224
MKT	1191		Agree	Agree	Agree		P.viv	P.viv	P.viv		Agree	Agree		P.viv		Agree	Agree		P.viv		14318
MKT	1193		Agree	Agree	Agree		P.viv	P.viv	P.viv		Agree	Agree		P.viv		Agree	Agree		P.viv		1088
MKT	1195		Agree	Agree	Agree		P.fal + P.viv	P.fal + P.viv	P.fal + P.viv		Low PV	Low PV		P.fal		Agree	*Low PV*		P.fal + P.viv	81138	288
MKT	1198		Agree	Agree	Agree		P.viv	P.viv	P.viv		Agree	Agree		P.viv		Agree	Agree		P.viv		208
MKT	1199		Agree	Agree	Agree		P.viv	P.viv	P.viv		Agree	Agree		P.viv		Agree	Agree		P.viv		160
MKT	1202		Agree	Agree	Agree		P.fal	P.fal	P.fal		Agree	Agree		P.fal		Agree	Agree		P.fal	95456
MKT	1204		Agree	Agree	Agree		P.viv	P.viv	P.viv		Agree	Agree		P.viv		Agree	Agree		P.viv		14318
MKT	1207		Agree	Agree	Agree		P.fal	P.fal	P.fal		Agree	Agree		P.fal		Agree	Agree		P.fal	9546
MKT	1208		Agree	Agree	Agree		P.viv	P.viv	P.viv		Agree	Agree		P.viv		Agree	Agree		P.viv		14318
MKT	1209		Agree	Agree	Agree		P.fal	P.fal	P.fal		Agree	Agree		P.fal		Agree	Agree		P.fal	19091
MKT	1211		Agree	Agree	Agree		P.fal	P.fal	P.fal		Agree	Agree		P.fal		Agree	Agree		P.fal	38182
MKT	1212		Agree	Agree	Agree		P.fal	P.fal	P.fal		Agree	Agree		P.fal		Agree	Agree		P.fal	28637
MKT	1213		Agree	Agree	Agree		P.fal	P.fal	P.fal		Agree	Agree		P.fal		Agree	Agree		P.fal	23864
MKT	1218		Agree	*Low PV*	*Low PV*		P.fal	P.fal	P.fal + P.viv		Agree	Low PV		P.fal		*Low PV*	*Low PV*		P.fal + P.viv	23864	16
MKT	1219		Agree	Agree	Agree		P.fal	P.fal	P.fal		Agree	Agree		P.fal		Agree	Agree		P.fal	71592
MKT	1220		Agree	Agree	Agree		P.viv	P.viv	P.viv		Agree	Agree		P.viv		Agree	Agree		P.viv		28637
MKT	1221		Agree	Agree	Agree		P.fal	P.fal	P.fal		Agree	Agree		P.fal		Agree	Agree		P.fal	152730
MKT	1223		Agree	Agree	Agree		P.viv	P.viv	P.viv		Agree	Agree		P.viv		Agree	Agree		P.viv		384
MKT	1226		Agree	Agree	Agree		P.viv	P.viv	P.viv		Agree	Agree		P.viv		Agree	Agree		P.viv		4032
MKT	1228		Agree	Agree	Agree		P.fal	P.fal	P.fal		Agree	Agree		P.fal		Agree	Agree		P.fal	33410
MKT	1229		Agree	Agree	Agree		P.fal	P.fal	P.fal		Agree	Agree		P.fal		Agree	Agree		P.fal	19091
MKT	1232		Low PF	Agree	Low PF		P.fal + P.viv	P.viv	P.viv		Low PF	Agree		P.viv		Low PF	Agree		P.viv		23864
MKT	1233		Agree	Agree	Agree		P.fal	P.fal	P.fal		Agree	Agree		P.fal		Agree	Agree		P.fal	14318
MKT	1234		Agree	Agree	Agree		P.viv	P.viv	P.viv		Agree	Agree		P.viv		Agree	Agree		P.viv		7392
MKT	1235		Low PF	*Low PF*	Agree		P.fal + P.viv	P.viv	P.fal + P.viv		Low PF	Low PF		P.viv		Agree	*Low PF*		P.fal + P.viv	32	9546
MKT	1243		Agree	Agree	Agree		P.fal	P.fal	P.fal		Discordant	Low PF		-		Agree	Discordant		P.fal	3840
MKT	1244		Agree	Agree	Agree		P.viv	P.viv	P.viv		Agree	Agree		P.viv		Agree	Agree		P.viv		128
MKT	1245		Agree	Agree	Agree		P.viv	P.viv	P.viv		Agree	Agree		P.viv		Agree	Agree		P.viv		23864
MKT	1246		Agree	Agree	Agree		P.viv	P.viv	P.viv		Agree	Agree		P.viv		Agree	Agree		P.viv		14318
MKT	1247		Agree	Agree	Agree		P.fal	P.fal	P.fal		Agree	Agree		P.fal		Agree	Agree		P.fal	14318
MKT	1249		Agree	Agree	Agree		P.viv	P.viv	P.viv		Agree	Agree		P.viv		Agree	Agree		P.viv		19091
MKT	1254		Agree	Agree	Agree		P.fal	P.fal	P.fal		Agree	Agree		P.fal		Agree	Agree		P.fal	14318
MKT	1255		Agree	Agree	Agree		P.fal	P.fal	P.fal		Agree	Agree		P.fal		Agree	Agree		P.fal	1056
MKT	1256		Agree	Agree	Agree		P.viv	P.viv	P.viv		Discordant	Discordant		-		Agree	Discordant		P.viv		7392
MKT	1262		Agree	Agree	Agree		P.viv	P.viv	P.viv		Agree	Agree		P.viv		Agree	Agree		P.viv		1824
MKT	1263		Agree	Agree	Agree		P.viv	P.viv	P.viv		Agree	Agree		P.viv		Agree	Agree		P.viv		416
MKT	1264		Agree	Agree	Agree		P.fal	P.fal	P.fal		Agree	Agree		P.fal		Agree	Agree		P.fal	1856
MKT	1268		Agree	Agree	Agree		P.fal	P.fal	P.fal		Agree	Agree		P.fal		Agree	Agree		P.fal	9546
MKT	1273		Agree	Agree	Agree		P.fal	P.fal	P.fal		Agree	Agree		P.fal		Agree	Agree		P.fal	2048
MKT	1278		Agree	Agree	Agree		P.viv	P.viv	P.viv		Agree	Agree		P.viv		Agree	Agree		P.viv		2432
MKT	1283		Agree	Agree	Agree		P.fal	P.fal	P.fal		Agree	Agree		P.fal		Agree	Agree		P.fal	190912
MKT	1284		Agree	Agree	Agree		P.fal	P.fal	P.fal		Agree	Agree		P.fal		Agree	Agree		P.fal	19091
MKT	1289		Agree	Agree	Agree		P.viv	P.viv	P.viv		Agree	Agree		P.viv		Agree	Agree		P.viv		19091
MKT	1291		Agree	Agree	Agree		P.viv	P.viv	P.viv		Agree	Agree		P.viv		Agree	Agree		P.viv		9546
MKT	1342		Agree	*Low PF*	Agree		P.viv	P.viv	P.fal + P.viv		Agree	Low PF		P.viv		Agree	Agree		P.viv		23864
MKT	1344		Agree	Agree	Agree		P.fal	P.fal	P.fal		Agree	Agree		P.fal		Agree	Agree		P.fal	400915
MKT	1345		Agree	Agree	Agree		P.viv	P.viv	P.viv		*Low PF*	*Low PF*		P.fal + P.viv		Agree	Low PF		P.viv		832
MKT	1346		Agree	Agree	Agree		P.viv	P.viv	P.viv		Agree	Agree		P.viv		Agree	Agree		P.viv		28637
MKT	1348		Agree	Agree	Agree		P.fal	P.fal	P.fal		Agree	Agree		P.fal		Agree	Agree		P.fal	47728
MKT	1354		Agree	Agree	Agree		P.fal	P.fal	P.fal		Agree	Agree		P.fal		Agree	Agree		P.fal	640
MKT	1358		Agree	Agree	Agree		P.fal + P.viv	P.fal + P.viv	P.fal + P.viv		Low PV	Low PV		P.fal		Agree	*Low PV*		P.fal + P.viv	500144	16
MKT	1359		Agree	Agree	Agree		P.fal	P.fal	P.fal		Agree	Agree		P.fal		Agree	Agree		P.fal	52501
MKT	1360		Agree	Agree	Agree		P.viv	P.viv	P.viv		Agree	Agree		P.viv		Agree	Agree		P.viv		4896
MKT	1361		Agree	Agree	Agree		P.viv	P.viv	P.viv		Agree	Agree		P.viv		Agree	Agree		P.viv		23864
MKT	1363		Agree	Agree	Agree		P.fal	P.fal	P.fal		Agree	Agree		P.fal		Agree	Agree		P.fal	7712
MKT	1364		Agree	Agree	Agree		P.viv	P.viv	P.viv		Agree	Agree		P.viv		Agree	Agree		P.viv		1120
MKT	1365		Agree	Agree	Agree		P.viv	P.viv	P.viv		Agree	Agree		P.viv		Agree	Agree		P.viv		2208
MKT	1367		Agree	Agree	Agree		P.fal	P.fal	P.fal		Agree	Agree		P.fal		Agree	Agree		P.fal	52501
MKT	1368		Agree	Agree	Agree		P.fal	P.fal	P.fal		Agree	Agree		P.fal		Agree	Agree		P.fal	1536
MKT	1371		Agree	Agree	Agree		P.viv	P.viv	P.viv		Agree	Agree		P.viv		Agree	Agree		P.viv		704
MKT	1373		Low PV	*Low PV*	Agree		P.fal + P.viv	P.fal	P.fal + P.viv		Low PV	Low PV		P.fal		Low PV	Agree		P.fal	157502
MKT	1374		Agree	Agree	Agree		P.fal	P.fal	P.fal		Agree	Agree		P.fal		Agree	Agree		P.fal	42955
MKT	1376		Agree	Agree	Agree		P.fal + P.viv	P.fal + P.viv	P.fal + P.viv		Agree	Agree		P.fal + P.viv		Agree	Agree		P.fal + P.viv	291141	9546
MKT	1379		Agree	Agree	Agree		P.fal	P.fal	P.fal		Agree	Agree		P.fal		Agree	Agree		P.fal	119320
MKT	1380		Agree	Agree	Agree		P.fal	P.fal	P.fal		Agree	Agree		P.fal		Agree	Agree		P.fal	4560
PLU	111		Agree	Agree	Agree		P.viv	P.viv	P.viv		Agree	Agree		P.viv		Agree	Agree		P.viv		656
PLU	112		Agree	Agree	Agree		P.fal	P.fal	P.fal		Agree	Agree		P.fal		Agree	Agree		P.fal	3360
PLU	115		Agree	Agree	Agree		P.fal	P.fal	P.fal		Discordant	Low PF		-		Agree	Discordant		P.fal	71592
PLU	116		Agree	Agree	Agree		P.viv	P.viv	P.viv		Agree	Agree		P.viv		Agree	Agree		P.viv		14318
PLU	117		Agree	Agree	Agree		P.viv	P.viv	P.viv		Agree	Agree		P.viv		Agree	Agree		P.viv		9546
PLU	118		Agree	Agree	Agree		P.fal + P.viv	P.fal + P.viv	P.fal + P.viv		Low PV	Low PV		P.fal		Agree	*Low PV*		P.fal + P.viv	38182	768
PLU	120		Low PF	Agree	Low PF		P.fal + P.viv	P.viv	P.viv		Low PF	Agree		P.viv		Low PF	Agree		P.viv		112
PLU	121		Agree	Agree	Agree		P.fal	P.fal	P.fal		Agree	Agree		P.fal		Agree	Agree		P.fal	9546
PLU	122		Agree	Agree	Agree		P.viv	P.viv	P.viv		Agree	Agree		P.viv		Agree	Agree		P.viv		3200
PLU	125		Agree	Agree	Agree		P.viv	P.viv	P.viv		Agree	Agree		P.viv		Agree	Agree		P.viv		3936
PLU	126		Agree	Agree	Agree		P.viv	P.viv	P.viv		Agree	Agree		P.viv		Agree	Agree		P.viv		14318
PLU	127		Agree	Low PV	Low PV		P.viv	P.viv	-		Low PV	Agree		-		Agree	*Low PV*		P.viv		16
PLU	128		Agree	Agree	Agree		P.viv	P.viv	P.viv		Agree	Agree		P.viv		Agree	Agree		P.viv		3232
PLU	129		Agree	Agree	Agree		P.fal	P.fal	P.fal		Agree	Agree		P.fal		Agree	Agree		P.fal	112
PLU	132		Agree	Low PV	Low PV		P.viv	P.viv	-		Agree	*Low PV*		P.viv		Agree	Agree		P.viv		16
PLU	133		Agree	Agree	Agree		P.viv	P.viv	P.viv		Agree	Agree		P.viv		Agree	Agree		P.viv		640
PLU	134		Agree	*Low PF*	Agree		P.viv	P.viv	P.fal + P.viv		Agree	Low PF		P.viv		Agree	Agree		P.viv		880
PLU	135		Agree	Agree	Agree		P.fal	P.fal	P.fal		Agree	Agree		P.fal		Agree	Agree		P.fal	57274
PLU	136		Agree	Agree	Agree		P.viv	P.viv	P.viv		Agree	Agree		P.viv		Agree	Agree		P.viv		4256
PLU	140		Agree	Agree	Agree		-	-	-		*Low PV*	*Low PV*		P.viv		*Low PV*	Agree		P.viv		32
PLU	141		Agree	Agree	Agree		P.viv	P.viv	P.viv		Agree	Agree		P.viv		Agree	Agree		P.viv		1856
PLU	144		Agree	Agree	Agree		P.viv	P.viv	P.viv		Agree	Agree		P.viv		Agree	Agree		P.viv		14318
PLU	145		Agree	Agree	Agree		P.viv	P.viv	P.viv		Agree	Agree		P.viv		Agree	Agree		P.viv		5696
PLU	147		Agree	Agree	Agree		P.viv	P.viv	P.viv		Agree	Agree		P.viv		Agree	Agree		P.viv		7456
PLU	148		Agree	Agree	Agree		P.fal	P.fal	P.fal		Agree	Agree		P.fal		Agree	Agree		P.fal	128
PLU	149		Agree	Agree	Agree		P.fal + P.viv	P.fal + P.viv	P.fal + P.viv		Low PV	Low PV		P.fal		Low PV	Agree		P.fal	338869
PLU	151		Agree	Agree	Agree		P.viv	P.viv	P.viv		*Low PF*	*Low PF*		P.fal + P.viv		Agree	Low PF		P.viv		864
PLU	152		Agree	Agree	Agree		P.fal	P.fal	P.fal		Agree	Agree		P.fal		Agree	Agree		P.fal	28637
PLU	153		Agree	Agree	Agree		P.viv	P.viv	P.viv		Agree	Agree		P.viv		Agree	Agree		P.viv		288
PLU	154		Low PV	*Low PV*	Agree		P.viv	-	P.viv		Agree	Agree		P.viv		Agree	Agree		P.viv		48
PLU	155		Agree	*Low PF*	Agree		P.viv	P.viv	P.fal + P.viv		Agree	Low PF		P.viv		Agree	Agree		P.viv		23864
PLU	156		Agree	Agree	Agree		P.fal	P.fal	P.fal		Agree	Agree		P.fal		Agree	Agree		P.fal	42955
PLU	161		Agree	Agree	Agree		P.viv	P.viv	P.viv		Agree	Agree		P.viv		Agree	Agree		P.viv		1216
PLU	162		Low PF	*Low PF*	Agree		P.fal	-	P.fal		Agree	Agree		P.fal		Agree	Agree		P.fal	80
PLU	163		Agree	Agree	Agree		P.viv	P.viv	P.viv		Agree	Agree		P.viv		Agree	Agree		P.viv		2976
PLU	164		Agree	Agree	Agree		P.viv	P.viv	P.viv		Agree	Agree		P.viv		Agree	Agree		P.viv		320
PLU	165		Agree	Agree	Agree		P.fal + P.viv	P.fal + P.viv	P.fal + P.viv		Agree	Agree		P.fal + P.viv		Agree	Agree		P.fal + P.viv	3616	9546
PLU	167		Agree	Agree	Agree		P.fal	P.fal	P.fal		Agree	Agree		P.fal		Agree	Agree		P.fal	1184
PLU	170		Agree	Agree	Agree		P.fal	P.fal	P.fal		Agree	Agree		P.fal		Agree	Agree		P.fal	5280
PLU	171		Agree	Agree	Agree		P.fal	P.fal	P.fal		Agree	Agree		P.fal		Agree	Agree		P.fal	28637
PLU	175		Agree	Agree	Agree		P.viv	P.viv	P.viv		Agree	Agree		P.viv		Agree	Agree		P.viv		5568
PLU	177		Low PV	Agree	Low PV		P.fal + P.viv	P.fal	P.fal		Low PV	Agree		P.fal		Low PV	Agree		P.fal	19091
PLU	180		Agree	Agree	Agree		P.fal	P.fal	P.fal		Agree	Agree		P.fal		Agree	Agree		P.fal	1696
PLU	182		Agree	Agree	Agree		P.viv	P.viv	P.viv		Agree	Agree		P.viv		Agree	Agree		P.viv		1024
PLU	184		Agree	Agree	Agree		P.viv	P.viv	P.viv		Agree	Agree		P.viv		Agree	Agree		P.viv		14318
PLU	185		Agree	Agree	Agree		P.viv	P.viv	P.viv		Agree	Agree		P.viv		Agree	Agree		P.viv		9546
PLU	186		Agree	Agree	Agree		P.viv	P.viv	P.viv		Agree	Agree		P.viv		Agree	Agree		P.viv		4128
PLU	187		Agree	Agree	Agree		P.fal	P.fal	P.fal		Agree	Agree		P.fal		Agree	Agree		P.fal	6400
PLU	190		Low PV	*Low PV*	Agree		P.fal + P.viv	P.fal	P.fal + P.viv		Low PV	Low PV		P.fal		Low PV	Agree		P.fal	4416
PLU	192		Agree	Agree	Agree		P.viv	P.viv	P.viv		Agree	Agree		P.viv		Agree	Agree		P.viv		14318
PLU	195		Agree	Agree	Agree		P.fal	P.fal	P.fal		Agree	Agree		P.fal		Agree	Agree		P.fal	6560
PLU	199		Agree	Agree	Agree		P.fal	P.fal	P.fal		Agree	Agree		P.fal		Agree	Agree		P.fal	23864
PLU	200		Agree	*Low PF*	Agree		P.viv	P.viv	P.fal + P.viv		Agree	Low PF		P.viv		Agree	Agree		P.viv		352
PLU	201		Low PF	Agree	Low PF		P.fal + P.viv	P.viv	P.viv		Low PF	Agree		P.viv		Low PF	Agree		P.viv		5472
PLU	203		Agree	Agree	Agree		P.viv	P.viv	P.viv		Agree	Agree		P.viv		Agree	Agree		P.viv		7200
PLU	205		Agree	Agree	Agree		P.fal	P.fal	P.fal		Agree	Agree		P.fal		Agree	Agree		P.fal	23864
PLU	206		Agree	Agree	Agree		P.viv	P.viv	P.viv		Agree	Agree		P.viv		Agree	Agree		P.viv		19091
PLU	207		Agree	Agree	Agree		P.viv	P.viv	P.viv		Agree	Agree		P.viv		Agree	Agree		P.viv		33410
PLU	209		Agree	Low PF+PV	Low PF+PV		P.viv	P.viv	P.fal		Agree	Low PF+PV		P.viv		Agree	Agree		P.viv		16
PLU	212		Agree	Agree	Agree		P.fal	P.fal	P.fal		Agree	Agree		P.fal		Agree	Agree		P.fal	5120
PLU	213		Agree	Agree	Agree		P.fal	P.fal	P.fal		Agree	Agree		P.fal		Agree	Agree		P.fal	152730
PLU	214		Agree	*Low PV*	*Low PV*		P.fal	P.fal	P.fal + P.viv		Agree	Low PV		P.fal		Agree	Agree		P.fal	128866
PLU	215		Agree	Discordant	Discordant		P.fal	P.fal	P.viv		*Low PV*	Discordant		P.fal + P.viv		*Low PV*	Agree		P.fal + P.viv	1248	16
PLU	216		Agree	Agree	Agree		P.viv	P.viv	P.viv		Agree	Agree		P.viv		Agree	Agree		P.viv		80
PLU	217		Agree	Agree	Agree		P.fal	P.fal	P.fal		Agree	Agree		P.fal		Agree	Agree		P.fal	66819
PLU	219		Agree	Agree	Agree		P.fal	P.fal	P.fal		Agree	Agree		P.fal		Agree	Agree		P.fal	2720
PLU	220		Agree	Agree	Agree		P.fal	P.fal	P.fal		Agree	Agree		P.fal		Agree	Agree		P.fal	171821
PLU	222		Agree	Agree	Agree		P.viv	P.viv	P.viv		Agree	Agree		P.viv		Agree	Agree		P.viv		9546
PLU	224		Agree	Agree	Agree		P.fal + P.viv	P.fal + P.viv	P.fal + P.viv		Low PV	Low PV		P.fal		Agree	*Low PV*		P.fal + P.viv	47728	32
PLU	225		Agree	Agree	Agree		P.fal + P.viv	P.fal + P.viv	P.fal + P.viv		Agree	Agree		P.fal + P.viv		Agree	Agree		P.fal + P.viv	28637	9546
PLU	227		Agree	Agree	Agree		P.viv	P.viv	P.viv		Agree	Agree		P.viv		Agree	Agree		P.viv		3456
PLU	229		Agree	Agree	Agree		P.fal	P.fal	P.fal		Agree	Agree		P.fal		Agree	Agree		P.fal	9546
PLU	230		Low PF	Agree	Low PF		P.fal	-	-		Agree	*Low PF*		P.fal		Agree	Agree		P.fal	32
PLU	231		Agree	Agree	Agree		P.viv	P.viv	P.viv		Agree	Agree		P.viv		Agree	Agree		P.viv		14318
PLU	233		Agree	Agree	Agree		P.fal + P.viv	P.fal + P.viv	P.fal + P.viv		Low PV	Low PV		P.fal		Low PV	Agree		P.fal	57274
PLU	234		Agree	Agree	Agree		P.fal	P.fal	P.fal		Agree	Agree		P.fal		Agree	Agree		P.fal	2400
PLU	236		Low PF	Agree	Low PF		P.fal + P.viv	P.viv	P.viv		Low PF	Agree		P.viv		Low PF	Agree		P.viv		2304
PLU	237		Low PF	Low PV	Low PF+PV		P.fal + P.viv	P.viv	-		Low PF	*Low PV*		P.viv		Low PF	Agree		P.viv		16
PLU	238		Low PF	Agree	Low PF		P.fal + P.viv	P.viv	P.viv		Low PF	Agree		P.viv		Low PF	Agree		P.viv		23864
PLU	241		Agree	Agree	Agree		P.fal + P.viv	P.fal + P.viv	P.fal + P.viv		Agree	Agree		P.fal + P.viv		Agree	Agree		P.fal + P.viv	28364	768
PLU	242		Low PF	Agree	Low PF		P.fal + P.viv	P.viv	P.viv		Low PF	Agree		P.viv		Discordant	*Discordant*		P.ova				23864
PLU	246		Agree	Agree	Agree		P.fal	P.fal	P.fal		Agree	Agree		P.fal		Agree	Agree		P.fal	144
PLU	249		Agree	Agree	Agree		P.fal	P.fal	P.fal		Agree	Agree		P.fal		Agree	Agree		P.fal	736
PLU	251		Agree	Agree	Agree		P.fal + P.viv	P.fal + P.viv	P.fal + P.viv		Low PV	Low PV		P.fal		Agree	*Low PV*		P.fal + P.viv	38182	480
PLU	252		Agree	Agree	Agree		P.fal	P.fal	P.fal		Agree	Agree		P.fal		Agree	Agree		P.fal	138411
PLU	253		Agree	Agree	Agree		P.fal	P.fal	P.fal		Agree	Agree		P.fal		Agree	Agree		P.fal	42955
PLU	256		Agree	Agree	Agree		P.viv	P.viv	P.viv		Agree	Agree		P.viv		Agree	Agree		P.viv		16
PLU	258		Low PV	Agree	Low PV		P.fal + P.viv	P.fal	P.fal		Low PV	Agree		P.fal		Low PV	Agree		P.fal	608
PLU	259		Agree	Agree	Agree		P.viv	P.viv	P.viv		Agree	Agree		P.viv		Agree	Agree		P.viv		14318
PLU	261		Low PV	Agree	Low PV		P.fal + P.viv	P.fal	P.fal		Low PV	Agree		P.fal		Low PV	Agree		P.fal	138411
PLU	262		Agree	Agree	Agree		P.viv	P.viv	P.viv		*Low PF*	*Low PF*		P.fal + P.viv		Agree	Low PF		P.viv		4480
PLU	264		Low PF	Agree	Low PF		P.fal + P.viv	P.viv	P.viv		Low PF	Agree		P.viv		Low PF	Agree		P.viv		19091
PLU	265		Low PV	Agree	Low PV		P.fal + P.viv	P.fal	P.fal		Low PV	Agree		P.fal		Low PV	Agree		P.fal	14318
PLU	266		Agree	Agree	Agree		P.fal	P.fal	P.fal		Agree	Agree		P.fal		Agree	Agree		P.fal	192
PLU	268		Agree	Agree	Agree		P.fal	P.fal	P.fal		Agree	Agree		P.fal		Agree	Agree		P.fal	14318
PLU	269		Agree	Agree	Agree		P.viv	P.viv	P.viv		Agree	Agree		P.viv		Agree	Agree		P.viv		4192
PLU	270		Agree	Agree	Agree		P.viv	P.viv	P.viv		Agree	Agree		P.viv		Agree	Agree		P.viv		3840
PLU	271		Agree	Agree	Agree		P.fal	P.fal	P.fal		Agree	Agree		P.fal		Agree	Agree		P.fal	76365
PLU	272		Low PO	Agree	Low PO		P.ova	-	-		*Low PF*	*Low PF+PO*		P.fal + P.ova		Agree	Low PF		P.ova				576
PLU	273		Agree	Agree	Agree		P.viv	P.viv	P.viv		Agree	Agree		P.viv		Agree	Agree		P.viv		14318
PLU	274		Low PF	Agree	Low PF		P.fal + P.viv	P.viv	P.viv		Low PF	Agree		P.viv		Low PF	Agree		P.viv		2272
PLU	275		Agree	Agree	Agree		P.viv	P.viv	P.viv		Agree	Agree		P.viv		Agree	Agree		P.viv		288
PLU	276		Agree	Agree	Agree		P.viv	P.viv	P.viv		Agree	Agree		P.viv		Agree	Agree		P.viv		23864
PLU	282		Agree	Agree	Agree		P.fal	P.fal	P.fal		Agree	Agree		P.fal		Agree	Agree		P.fal	9546
PLU	283		Low PF	Agree	Low PF		P.fal + P.viv	P.viv	P.viv		Low PF	Agree		P.viv		Low PF	Agree		P.viv		1472
PLU	284		Agree	Agree	Agree		P.fal	P.fal	P.fal		Agree	Agree		P.fal		Agree	Agree		P.fal	66819
PLU	287		Low PF	Agree	Low PF		P.fal + P.viv	P.viv	P.viv		Low PF	Agree		P.viv		Low PF	Agree		P.viv		2496
PLU	289		Agree	Agree	Agree		P.fal + P.viv	P.fal + P.viv	P.fal + P.viv		Agree	Agree		P.fal + P.viv		Agree	Agree		P.fal + P.viv	567963	3040
PLU	290		Agree	*Low PV*	*Low PV*		P.fal	P.fal	P.fal + P.viv		Agree	Low PV		P.fal		*Low PV*	*Low PV*		P.fal + P.viv	763648	16
PLU	293		Agree	Agree	Agree		P.fal + P.viv	P.fal + P.viv	P.fal + P.viv		Low PF	Low PF		P.viv		Low PF	Agree		P.viv		9546
PLU	294		Agree	Agree	Agree		P.fal	P.fal	P.fal		Agree	Agree		P.fal		Agree	Agree		P.fal	267277
PLU	296		Low PF	Agree	Low PF		P.fal + P.viv	P.viv	P.viv		Low PF	Agree		P.viv		Low PF	Agree		P.viv		9546
PLU	298		Agree	Low PV	Low PV		P.fal + P.viv	P.fal + P.viv	P.fal		Low PV	Agree		P.fal		Low PV	Agree		P.fal	9546
PLU	301		Agree	Agree	Agree		P.fal + P.viv	P.fal + P.viv	P.fal + P.viv		Agree	Agree		P.fal + P.viv		Agree	Agree		P.fal + P.viv	3104	224
PLU	309		Agree	Agree	Agree		P.fal	P.fal	P.fal		Agree	Agree		P.fal		Agree	Agree		P.fal	42955
PLU	310		Agree	Agree	Agree		P.fal	P.fal	P.fal		Agree	Agree		P.fal		Agree	Agree		P.fal	128866
PLU	311		Agree	Agree	Agree		P.fal	P.fal	P.fal		Agree	Agree		P.fal		Agree	Agree		P.fal	2720
PLU	313		Agree	Agree	Agree		P.viv	P.viv	P.viv		Agree	Agree		P.viv		Agree	Agree		P.viv		112
PLU	314		Agree	Agree	Agree		P.fal	P.fal	P.fal		Agree	Agree		P.fal		Agree	Agree		P.fal	14318
PLU	316		Agree	Agree	Agree		P.viv	P.viv	P.viv		Agree	Agree		P.viv		Agree	Agree		P.viv		6112
PLU	317		Agree	Agree	Agree		P.viv	P.viv	P.viv		Agree	Agree		P.viv		Agree	Agree		P.viv		9546
PLU	321		Agree	Agree	Agree		P.viv	P.viv	P.viv		Agree	Agree		P.viv		Agree	Agree		P.viv		23864
PLU	322		Agree	Agree	Agree		P.fal	P.fal	P.fal		Agree	Agree		P.fal		Agree	Agree		P.fal	195685
PLU	327		Agree	Agree	Agree		P.fal	P.fal	P.fal		Agree	Agree		P.fal		Agree	Agree		P.fal	3232
PLU	328		Agree	Agree	Agree		P.fal	P.fal	P.fal		Agree	Agree		P.fal		Agree	Agree		P.fal	1344
PLU	329		Agree	Agree	Agree		P.viv	P.viv	P.viv		Agree	Agree		P.viv		Agree	Agree		P.viv		6976
PLU	330		Agree	Agree	Agree		P.fal	P.fal	P.fal		Agree	Agree		P.fal		Agree	Agree		P.fal	47728
PLU	332		Agree	Low PF	Low PF		P.fal + P.viv	P.fal + P.viv	P.viv		Agree	*Low PF*		P.fal + P.viv		Agree	Agree		P.fal + P.viv	32	112
PLU	334		Agree	Agree	Agree		P.fal	P.fal	P.fal		Agree	Agree		P.fal		Agree	Agree		P.fal	9546
PLU	336		Agree	Agree	Agree		P.viv	P.viv	P.viv		Agree	Agree		P.viv		Agree	Agree		P.viv		3296
PLU	338		Agree	Agree	Agree		P.fal	P.fal	P.fal		Agree	Agree		P.fal		Agree	Agree		P.fal	1952
PLU	339		Low PF	Agree	Low PF		P.fal + P.viv	P.viv	P.viv		Low PF	Agree		P.viv		Low PF	Agree		P.viv		19091
PLU	340		Agree	Agree	Agree		P.viv	P.viv	P.viv		Agree	Agree		P.viv		Agree	Agree		P.viv		47728
PLU	341		Agree	Agree	Agree		P.viv	P.viv	P.viv		Agree	Agree		P.viv		Agree	Agree		P.viv		352
PLU	345		Agree	Agree	Agree		P.fal	P.fal	P.fal		Agree	Agree		P.fal		Agree	Agree		P.fal	267277
PLU	351		Low PF	Agree	Low PF		P.fal + P.viv	P.viv	P.viv		Agree	*Low PF*		P.fal + P.viv		Low PF	Low PF		P.viv		800
PLU	352		Agree	Agree	Agree		P.fal + P.viv	P.fal + P.viv	P.fal + P.viv		Agree	Agree		P.fal + P.viv		Agree	Agree		P.fal + P.viv	384	16
PLU	353		Low PF	*Low PF*	Agree		P.fal + P.viv	P.viv	P.fal + P.viv		Low PF	Low PF		P.viv		Low PF	Agree		P.viv		3264
PLU	356		Agree	Agree	Agree		P.fal	P.fal	P.fal		Agree	Agree		P.fal		Agree	Agree		P.fal	9546
PLU	357		Low PF	Agree	Low PF		P.fal + P.viv	P.viv	P.viv		Low PF	Agree		P.viv		Low PF	Agree		P.viv		5760
PLU	359		Agree	Agree	Agree		P.fal	P.fal	P.fal		Agree	Agree		P.fal		Agree	Agree		P.fal	3904
PLU	360		Agree	Agree	Agree		P.fal	P.fal	P.fal		Agree	Agree		P.fal		Agree	Agree		P.fal	5952
PLU	362		Agree	Agree	Agree		P.viv	P.viv	P.viv		Agree	Agree		P.viv		Agree	Agree		P.viv		48
PLU	363		Low PV	*Low PV*	Agree		P.fal + P.viv	P.fal	P.fal + P.viv		Low PV	Low PV		P.fal		Low PV	Agree		P.fal	9546
PLU	365		Agree	Agree	Agree		P.fal	P.fal	P.fal		Agree	Agree		P.fal		Agree	Agree		P.fal	4832

## Sheet: Microscopy Negative Samples
Code	No		Compare	Compare	Comapre		Nes-MNHN-B	Nes-SMRU-B	Nes-SMRU-F		Compare		Mul-MSHR-F		Microscopy
			Na & Nb	Nb & Nc	Na & Nc		Na Set	Nb Set	Nc Set		Na & Ma		Ma Set		Mic Set
PLU	113		Low	Agree	Low		P.viv	-	-		Low		-		-
PLU	119		Agree	Agree	Agree		-	-	-		Agree		-		-
PLU	124		Agree	Agree	Agree		-	-	-		Agree		-		-
PLU	131		Agree	Agree	Agree		-	-	-		Agree		-		-
PLU	139		Agree	Agree	Agree		-	-	-		Agree		-		-
PLU	146		Agree	Agree	Agree		-	-	-		Agree		-		-
PLU	158		Agree	Agree	Agree		-	-	-		*Low*		P.fal		-
PLU	160		Agree	Agree	Agree		-	-	-		Agree		-		-
PLU	168		Agree	Agree	Agree		-	-	-		Agree		-		-
PLU	172		Agree	Agree	Agree		-	-	-		Agree		-		-
PLU	174		Agree	Agree	Agree		-	-	-		Agree		-		-
PLU	178		Agree	Agree	Agree		-	-	-		*Low*		P.fal		-
PLU	181		Agree	Agree	Agree		-	-	-		Agree		-		-
PLU	188		Low	Agree	Low		P.fal	-	-		Agree		P.fal		-
PLU	191		Agree	Agree	Agree		-	-	-		Agree		-		-
PLU	194		Low	Agree	Low		P.fal	-	-		Low		-		-
PLU	197		Agree	Agree	Agree		-	-	-		Agree		-		-
PLU	202		Agree	Agree	Agree		-	-	-		*Low*		P.viv		-
PLU	210		Agree	Agree	Agree		-	-	-		*Low*		P.viv		-
PLU	218		Agree	Agree	Agree		-	-	-		*Low*		P.fal		-
PLU	223		Agree	Agree	Agree		-	-	-		Agree		-		-
PLU	232		Agree	Agree	Agree		-	-	-		*Low*		P.viv		-
PLU	239		Low	Agree	Low		P.viv	-	-		Low		-		-
PLU	244		Low	Agree	Low		P.fal	-	-		Low		P.viv		-
PLU	247		Agree	Agree	Agree		-	-	-		*Low*		P.fal		-
PLU	250		Agree	Agree	Agree		-	-	-		Agree		-		-
PLU	255		Agree	Low	Low		P.viv	P.viv	-		*Low*		P.fal + P.viv		-
PLU	260		Agree	Agree	Agree		-	-	-		Agree		-		-
PLU	277		Agree	Agree	Agree		-	-	-		Agree		-		-
PLU	280		Low	Agree	Low		P.fal + P.viv	-	-		Low		-		-
PLU	295		Low	Agree	Low		P.fal	-	-		Agree		P.fal		-
PLU	299		Low	Agree	Low		P.fal	-	-		Agree		P.fal		-
PLU	302		Low	Agree	Low		P.viv	-	-		Low		-		-
PLU	305		Agree	Agree	Agree		-	-	-		Agree		-		-
PLU	307		Low	Agree	Low		P.viv	-	-		Low		-		-
PLU	312		Agree	Agree	Agree		-	-	-		*Low*		P.fal		-
PLU	318		Agree	Agree	Agree		-	-	-		*Low*		P.viv		-
PLU	320		Agree	Agree	Agree		-	-	-		Agree		-		-
PLU	325		Agree	Agree	Agree		-	-	-		*Low*		P.fal		-
PLU	333		Low	Agree	Low		P.fal	-	-		Low		-		-
PLU	337		Agree	Agree	Agree		-	-	-		Agree		-		-
PLU	344		Agree	Agree	Agree		-	-	-		Agree		-		-
PLU	348		Agree	Agree	Agree		-	-	-		*Low*		P.fal		-
PLU	355		Agree	Agree	Agree		-	-	-		Agree		-		-
PLU	361		Agree	Agree	Agree		-	-	-		Agree		-		-
MKT	2		Low	Agree	Low		P.fal + P.viv	-	-		Low		P.fal		-
MKT	5		Low	Agree	Low		P.fal	-	-		Agree		P.fal		-
MKT	8		Low	Agree	Low		P.fal	-	-		Low		-		-
MKT	11		Low	Agree	Low		P.fal	-	-		Low		-		-
MKT	23		Agree	Agree	Agree		P.fal	P.fal	P.fal		Agree		P.fal		-
MKT	33		Agree	Agree	Agree		-	-	-		Agree		-		-
MKT	36		Agree	Agree	Agree		-	-	-		*Low*		P.fal		-
MKT	39		Agree	Agree	Agree		-	-	-		Agree		-		-
MKT	41		Agree	Agree	Agree		-	-	-		Agree		-		-
MKT	44		Low	Agree	Low		P.viv	-	-		Low		P.fal		-
MKT	49		Low	Agree	Low		P.fal	-	-		Low		-		-
MKT	60		Agree	Agree	Agree		-	-	-		Agree		-		-
MKT	64		Agree	Agree	Agree		-	-	-		Agree		-		-
MKT	70		Agree	Agree	Agree		-	-	-		Agree		-		-
MKT	79		Agree	Agree	Agree		-	-	-		*Low*		P.viv		-
MKT	92		Agree	Agree	Agree		-	-	-		Agree		-		-
MKT	100		Agree	Agree	Agree		-	-	-		*Low*		P.fal		-
MKT	103		Agree	Agree	Agree		-	-	-		*Low*		P.fal		-
MKT	112		Agree	Agree	Agree		-	-	-		Agree		-		-
MKT	115		Agree	Agree	Agree		-	-	-		*Low*		P.fal		-
MKT	118		Agree	Agree	Agree		-	-	-		*Low*		P.fal		-
MKT	121		Agree	Agree	Agree		-	-	-		Agree		-		-
MKT	1127		Agree	Agree	Agree		-	-	-		*Low*		P.viv		-
MKT	1132		Agree	Agree	Agree		-	-	-		Agree		-		-
MKT	1136		Agree	Agree	Agree		-	-	-		Agree		-		-
MKT	1144		Agree	Agree	Agree		-	-	-		Agree		-		-
MKT	1156		Agree	Agree	Agree		-	-	-		Agree		-		-
MKT	1162		Agree	Agree	Agree		-	-	-		Agree		-		-
MKT	1167		Agree	Agree	Agree		-	-	-		Agree		-		-
MKT	1173		Low	Agree	Low		P.fal	-	-		Low		-		-
MKT	1186		Agree	Agree	Agree		-	-	-		Agree		-		-
MKT	1189		Agree	Low	Low		P.viv	P.viv	-		Low		-		-
MKT	1194		Low	Agree	Low		P.fal	-	-		Low		P.viv		-
MKT	1197		Agree	Agree	Agree		P.fal	P.fal	P.fal		Agree		P.fal		-
MKT	1201		Agree	Agree	Agree		-	-	-		Agree		-		-
MKT	1205		Agree	Agree	Agree		-	-	-		*Low*		P.viv		-
MKT	1210		Agree	Agree	Agree		-	-	-		*Low*		P.fal		-
MKT	1216		Low	Agree	Low		P.fal	-	-		Agree		P.fal		-
MKT	1224		Agree	Agree	Agree		-	-	-		Agree		-		-
MKT	1227		Agree	Agree	Agree		-	-	-		Agree		-		-
MKT	1240		Agree	Agree	Agree		-	-	-		*Low*		P.fal		-
MKT	1250		Low	Agree	Low		P.fal	-	-		Low		-		-
MKT	1259		Agree	Agree	Agree		-	-	-		*Low*		P.viv		-
MKT	1261		Agree	Agree	Agree		-	-	-		Agree		-		-
MKT	1270		Agree	Agree	Agree		-	-	-		Agree		-		-
MKT	1276		Agree	Agree	Agree		-	-	-		Agree		-		-
MKT	1280		Agree	Agree	Agree		-	-	-		Agree		-		-
MKT	1286		Agree	Agree	Agree		-	-	-		Agree		-		-
MKT	1290		Agree	Agree	Agree		-	-	-		*Low*		P.viv		-
MKT	1340		Agree	Agree	Agree		-	-	-		Agree		-		-
MKT	1349		Agree	Agree	Agree		-	-	-		*Low*		P.fal		-
MKT	1352		Agree	Agree	Agree		-	-	-		Agree		-		-
MKT	1356		Agree	Agree	Agree		-	-	-		*Low*		P.fal		-
MKT	1372		Low	Agree	Low		P.fal	-	-		Agree		P.fal		-
MKT	1377		Agree	Low	Low		P.viv	P.viv	-		*Low*		P.fal + P.viv		-

## Sheet: Impact on Prevalence
	Microscopy	Nes-MNHN-B	Nes-SMRU-B	Nes-SMRU-F	Mul-MSHR-F
	Mic Set	Na Set	Nb Set	Nc Set	Ma Set
Species	n	n	n	n	n
Pf alone	135	143	134	127	169
Pv alone	145	122	145	132	146
Pf+Pv	28	71	29	43	23
Pm alone	1	1	0	1	1
Po alone	3	1	1	1	0
Pf+Po	1	1	0	0	1
Neg	100	74	104	109	73
Total	413	413	413	413	413
Microscopy		n	n	n	n
Missed Pf		51	4	10	39
Missed Pv		20	10	11	17
Prevalence	%	%	%	%	%
Pf	39.7094	52.0581	39.4673	41.1622	46.7312
Pv	41.8886	46.7312	42.1308	42.3729	40.9201
Pf+Pv	7.02179	17.4334	7.02179	10.4116	5.81114
Negative	24.2131	17.9177	25.1816	26.3923	17.6755
